# Supplementary material for: Genetic diversity in the metronidazole metabolism genes nitroreductases and pyruvate ferredoxin oxidoreductases in susceptible and refractory clinical samples of Giardia lamblia
Source: Int J Parasitol Drugs Drug Resist. 2022 Dec 21;21:51–60. doi: 10.1016/j.ijpddr.2022.12.003 (PMC9871439; doi:10.1016/j.ijpddr.2022.12.003)
Supplement: Multimedia component 2 [file mmc2.xlsx]

## Sheet: NR1
Supplementary Table 3: Validated positions for single nucleotide variations (SNVs) and alleles of the NR1 gene GSB_22677 in Giardia assemblage B. Chimeric sequences have been excluded.
Amino acid change
Nonsense mutation
Deletion
	fd domain 10-99 and 106-195
Nucleotide position	10	11	12	17	18	21	22	25	36	40	42	59	66	76	81	88	91	117	120	123	129	144	145	173	183	192	195	197	204	216	226	229	233	235	241	271	282	302	324	336	339	342	354	355	360	363	379	388	391
Ref nucleotide and change	G -> A	G -> C	C -> T	C -> A	G -> A	A -> G	T -> C	C -> T	C -> T	GTG -> ATA	G -> A	T -> C	T -> G	A -> G	T -> C	G -> A	G -> A	T -> C	G -> T	C -> T	C -> T	C -> T	G -> A	G -> A	C -> T	A -> G	C -> T	C -> T	G -> A	G -> A	G -> A	G -> A	C -> T	C -> T	A -> G	C -> A	C -> T	A -> G	T -> C	C -> T	G -> A	T -> C	C -> T	G -> A	T -> C	C -> T	C -> T	G -> A	A -> G
CDS codon number	4	4		6			8			14		20		26		30	31						49	58				66			76	77	78	79	81	91		101						119				130	131
Amino acid change	G -> S	G -> A		P -> Q			F -> L			V -> I		V -> A		M -> V		V -> M	D -> N						G -> R	S -> N				T -> I			A -> T	D -> N	P -> L	P -> S	I -> V	R -> S		D -> G						V -> I				G -> S	T -> V
P344 H6 (2)			T																					A		G	T			A								G		T							T
P344 H7 (3)			T																					A		G	T			A								G		T							T
P344 H11 (1)			T																					A		G	T			A								G		T							T
P344 H21 (1)									T					G																					G					T							T
P344 H12 (1)																																			G					T							T
P344 H4 (1)			T	A																															G					T							T
P344 H16 (1)																																								T							T
P344 H17 (1)			T																		T														G					T							T
P344 H20 (1)			T			G		T							C									A																	A			A			T
P344 H18 (1)			T																		T														G					T							T
P344 H19 (1)			T											G																					G						A			A			T
P344 H15 (1)			T																		T														G					T				A			T
P344 H9 (1)			T																					A		G	T			A								G						A			T
P344 H8 (5)									T					G																					G						A			A			T
P344 H13 (1)			T																					A		G	T			A											A			A			T
P344 H10 (2)			T			G		T							C									A																	A						T
P344 H14 (1)			T			G		T							C									A											G					T							T
P344 H5 (1)				A					T					G																A								G		T				A			T
P344 H3 (1)																										G	T			A															T	C	T
P344 H2 (1)			T																																										T	C	T
P344 H1 (1)																																													T	C	T
P387 H2 (7)														G				C		T		T													G												T
P387 H3 (2)														G				C		T		T													G												T
P387 H1 (1)						G		T			A				C						T														G			G		T	G	C			C	T	T	A	G
P387 H6 (3)						G		T			A				C						T														G			G							C	T	T
P387 H7 (9)		C				G		T			A				C								A	A											G			G		T	G	C			C	T	T	A	G
P387 H8 (1)		C				G		T			A				C								A	A											G			G							C	T	T
P387 H5 (1)		C				G		T			A				C								A	A											G			G		T	G	C			C	T	T	A	G
P387 H4 (2)		C				G		T			A				C								A	A											G			G									T
P413 H1 (20)			T				C																								A					A											T
P424 H1 (19)			T				C																								A																T
P427 H3 (1)			T			G		T			A				C						T																				A				C	T	T
P427 H4 (2)			T			G		T			A				C						T															A		G		T		C			C	T	T	A	G
P427 H6 (1)			T			G		T			A				C						T																	G		T		C			C	T	T	A	G
P427 H9 (7)			T			G		T			A				C						T																	G		T		C			C	T	T	A	G
P427 H7 (2)			T		A	G		T			A				C						T																	G		T		C			C	T	T	A	G
P427 H2 (1)			T												C									A		G	T			A					A			G		T					C	T	T
P427 H8 (1)		C												G						T																		G		T		C			C	T	T	A	G
P427 H5 (1)		C												G						T									A											T		C			C	T	T
P427 H1 (12)		C												G						T									A												A				C	T	T
P433 H1 (4)
P433 H2 (1)
P433 H3 (14)																																															T
P458 H1 (6)
P458 H4 (2)																																															T
P458 H2(4)																			T																												T
P458 H3 (12)																																															T
Ag30 H1 (16)			T				C																		T		T			A							T		C				T		C	T	T
VA H1 (20)			T			G		T			A				C									A		G	T			A								G		T					C	T	T
0099 H1 (5)			T							A	A				C											G	T	T		A								G		T					C	T	T
0099 H4 (10)			T			G		T			A		G		C									A		G	T			A								G		T					C	T	T
0099 H2 (4)			T			G		T			A				C												T			A			T					G		T					C	T	T	A	G
0099 H5 (1)			T							A	A		G		C									A		G	T			A								G		T					C	T	T
0099 H3 (1)			T			G		T			A				C												T			A			T					G		T					C	T	T	A	G
Ag15 H1(5)			T			G		T			A				C									A		G	T			A								G		T					C	T	T
Ag15 H2(1)			T			G		T			A				C											G	T			A								G		T					C	T	T	A	G
Ag10 H2(2)			T			G		T			A				C									A		G	T			A								G		T					C	T	T
Ag10 H3(2)	A		T			G		T			A				C									A		G	T			A								G		T					C	T	T
Ag10 H4(3)			T		A	G		T			A				C									A		G	T			A								G		T		C			C	T	T
Ag10 H1(9)			T			G		T			A				C									A		G	T			A								G		T		C			C	T	T	A	G
Ag13 H2(1)														G				C		T		T													G						A						T
Ag13 H6(6)			T			G		T			A				C											G	T			A		A						G		T					C	T	T
Ag13 H3(1)			T			G		T			A				C			C		T		T													G						A						T
Ag13 H5(3)																				T				A		G	T			A								G		T					C	T	T
Ag13 H4(1)														G				C		T		T													G						A						T
Ag13 H1(3)																A																			G						A						T
Ag20 H1(7)			T			G		T			A				C									A		G	T			A					G						A				C	T	T
Ag20 H2(1)			T			G		T			A				C									A		G	T			A					G					T					C	T	T
Ag22 H1(1)			T														A				T													T							A				C	T	T
Ag22 H2(7)			T														A				T														G			G		T					C	T	T
Ag22 H3(11)			T								A	C			C											G	T			A				T							A				C	T	T
[truncated: 38 more columns]

## Sheet: NR2
Supplementary Table 4: Validated positions for single nucleotide variations (SNVs) and alleles of the NR2 gene GSB_153178 in Giardia assemblage B.Chimeric sequences have been excluded.
Amino acid change
Nonsense mutation
Deletion
				fd domain 37-126 and 130-222
Nucleotide position	19	25	36	42	52	90	99	123	124	126	131	135	153	156	162	169	171	177	184	210	220	228	228	232	233	235	243	253	268	272	273	274	275	286	287	290	319	326	330	333	334	343	355	360	375	378	381	384	393
Ref nucleotide and change	G -> A G -> T	C -> A	A -> G	(T)3 -> (T)2	G -> A	G -> A	(C)4 -> (C)3	G -> T	A -> G	G -> C	G -> A	G -> A	G -> A	A -> C A-> T	C -> T	T -> C	T -> C	C -> T	T -> C	C -> T	A -> G	G -> A	G -> T	G -> A	C ->T	A -> G	G -> T	A -> C	G -> A	G -> A	G -> A	G -> A	G -> T	A -> G	T -> C	G -> A	G -> A	C -> T	A -> G	T -> C	A -> G	A -> G	G -> A	G -> A	T -> C	C -> T	-C	C -> T	T -> C
CDS codon number	7	9		14	18		33	41	42	42	44			52		57			62		74			78	78	79	81	85	90	91		92	92	96	96	97	107	109		111	112	115	119				127
Amino acid change	A -> T	L -> I		DEL	D -> N		DEL	K -> N	K -> E	K -> D	R -> K			E -> D		C -> R			S -> P		I -> V			A -> T	A -> I	I -> V	E -> D	T -> P	V -> I	R -> Q		G -> S	G -> V	I -> V	I -> A	R -> K	V -> I	P -> L		D -> E	I -> V	I -> V	A -> T				DEL
	A -> S													E -> D
P344 H13 (1)		A	G						G					C										A	T				A		A			G	C					C			A		C			T	C
P344 H9 (1)		A	G						G					C																		A		G	C					C		G			C				C
P344 H12 (1)		A	G						G					C										A										G	C					C									C
P344 H11 (1)		A	G						G					C										A										G	C					C									C
P344 H10 (2)		A	G											C										A										G	C					C									C
P344 H5 (3)					A			T	G	C				T										A	T		T		A		A			G	C								A		C			T	C
P344 H8 (2)					A				G	C				T												G								G	C					C					C				C
P344 H4 (1)																		T																G
P344 H14 (1)					A				G	C				T										A	T				A		A			G	C								A		C			T	C
P344 H7 (1)					A				G	C				T				T						A	T				A		A			G	C
P344 H3 (1)
P344 H6 (1)									G
P344 H2 (2)					A																																			C									C
P344 H1 (1)
P387 H1 (1)		A	G						G					C										A										G															C
P387 H5 (5)		A	G						G					C																				G	C					C						T		T	C
P387 H3 (4)		A							G					C								T				G								G	C					A									C
P387 H4 (2)		A	G														C							A										G															C
P387 H2 (2)		A	G														C																	G	C					C						T		T	C
P413 H1 (20)									G						T																			G		A					G							T	C
P424 H1 (20)									G						T																			G		A					G							T	C
P427 H1 (1)		A	G						G					C							G					G				A			T	G	C					C									C
P427 H2 (1)		A	G						G					C					C							G								G	C		A												C
P427 H3 (5)		A					DEL		G		A			C												G								G	C					C					C				C
P427 H5 (1)		A					DEL		G		A			C												G								G	C					C					C				C
P427 H6 (3)									G				A	C	T											G								G	C				G	C				A					C
P427 H4 (1)							DEL		G		A			C												G								G	C					C					C				C
P427 H7 (1)							DEL		G				A	C	T											G								G	C					C					C				C
P427 H8 (2)									G				A	C	T											G								G	C					C					C				C
P433 H1 (9)
P433H2 (1)																																		G
P433 H4 (3)
P433 H3 (3)																		T																G
P458 H1 (14)
P458 H3 (4)																		T																G
P458 H2 (2)																		T
Ag30 H1 (18)																																																	C
VA H1 (19)		A					DEL		G		A			C												G								G	C					C					C				C
0099 H4 (3)		A	G						G					C										A	T				A		A			G	C			T		C					C			T	C
0099 H2 (6)						A			G	C				T										A	T				A		A			G	C								A		C			T	C
0099 H1 (2)																	C							A										G															C
0099 H3 (4)	A								G	C				T										A	T									G	C					C					C				C
Ag15 H1(5)		A	G						G					C			T									G								G	C														C
Ag15 H2(4)		A	G	DEL					G					C			T									G								G	C					C									C
Ag15 H3(7)		A	G						G											T						G		C						G	C					C							DEL		C
Ag10 H5(1)		A	G											C										A										G	C					C					C				C
Ag10 H6(1)		A	G											C										A										G	C					C					C				C
Ag10 H1(1)		A	G						G					C												G								G	C										C			T	C
Ag10 H4(7)		A	G						G					C												G								G	C										C			T	C
Ag10 H3(3)		A	G						G					C												G								G	C					C									C
Ag10 H2(1)		A	G						G					C												G								G	C														C
Ag13 H1(1)		A	G						G					C												G								G	C														C
Ag13 H8(1)		A	G						G					C												G								G	C					C									C
Ag13 H4(6)		A	G						G					C												G								G	C										C				C
Ag13 H6(1)		A	G						G					C										A										G	C										C				C
Ag13 H3(1)		A	G						G					C												G								G						C									C
Ag13 H2(1)		A	G						G					C										A										G						C									C
Ag13 H7(3)		A	G						G					C		C								A								A		G	C					C									C
Ag13 H5(1)		A	G						G					C		C								A								A		G	C					C									C
Ag13 H9(1)		A	G						G					C												G								G	C														C
Ag20 H1(2)			G						G					C												G								G	C														C
Ag20 H2(1)		A	G						G					C												G								G	C														C
Ag20 H3(3)	T	A	G						G					C												G								G	C					C					C				C
Ag22 H6(1)		A	G						G					C								A		A	T				A		A			G	C								A		C			T	C
Ag22 H2(2)									G					C												G								G	C														C
Ag22 H3(5)		A	G						G					C																		A		G	C					C		G			C				C
Ag22 H1(2)		A							G					C												G								G	C					C									C
Ag22 H5(5)									G	C		A										A		A	T				A		A			G	C								A		C			T	C
Ag22 H7(1)									G	C		A										A		A	T				A		A			G	C					C									C
Ag22 H4(1)									G	C		A										A		A	T				A		A			G	C								A		C			T	C
[truncated: 49 more columns]

## Sheet: PFOR1
Supplementary Table 5: Validated positions for non synonymous single nucleotide variations (SNVs) and alleles of the PFOR1 gene GSB_114609 in Giardia assemblage B.
Amino acid change
Nonsense mutation
Deletion
Nucleotide position	66	118	346	567	614	627	641	705	820	875	967	997	1028	1076	1093	1105	1108	1450	1622	1942	1951	1971	1982	1999	2053	2068	2087	2331	2374	2383	2422	2434	2443/2445	2467	2478	2518	2546	2704	2932	2950	3315	3332	3563
Ref nucleotide and change	G -> T	G -> T	G -> A	G -> T	A -> G	G -> T	C -> T	G -> A	T -> C	A -> G	A -> G	G -> A	G -> A	C -> T	G -> A	G -> A	C -> T	G -> A	C -> T	A -> G ACG -> GCA	A -> G	G -> C	A -> G	G -> A	G -> A	A -> G	A -> T	G -> T	G -> A	G -> A	G -> C G -> T	G -> A	CAG -> AAA	G -> A	G -> T	A -> G	C -> T	G -> A	A -> T	C -> A	G -> A	T -> C	A -> G
CDS codon number	22	40	116	189	205	209	214	235	274	292	323	333	343	359	365	369	370	484	541	648	651	657	661	667	685	690	696	777	792	795	808	812	815	823	826	840	849	902	978	984	1105	1111	1188
Amino acid change	M -> I	V -> L	V -> I	Q -> H	Q -> R	W -> C	A -> V	M -> I	S -> P	N -> S	N -> D	V -> I	S -> N	T -> I	G -> S	V -> I	R -> C	G -> S	T -> I	T -> A	I -> V	E -> D	N -> S	E -> K	A -> T	K -> E	N -> I	K -> N	V -> I	E -> K	D -> H	D -> N	Q -> K	D -> N	Q -> H	N -> D	P -> L	G -> S	T -> S	L -> I	M -> I	V -> A	K -> R
																															D -> Y
P344 H4 (1)				T				A	C													C																A
P344 H92(2)								A	C											G																		A
P344 H1 (1)						T	T	A	C											G																		A
P344 H3 (1)								A	C											G																		A
P387 H1 (1)					G			A	C				A					A	T	G																		A
P387 H5 (3)			A					A	C				A			A	T				G																	A
P387 H2 (7)	T				G			A	C				A							G			G															A			A	C
P387 H4 (1)			A					A	C				A			A	T				G																	A
P387 H3 (2)			A					A	C				A							G			G															A			A	C
P413 H1 (15)																																						A
P424 H1 (19)																																						A
P427 H1 (16)																																						A
P433 H1 (9)
P433 H2 (6)																				G																		A
P458 H1 (9)
P458 H3 (4)
P458 H2 (2)
Ag30 H1 (1)		T																				C																A
Ag30 H2 (5)																						C																A
Ag30 H3 (1)																						C				G	T											A
0099 H3 (1)								A	C				A																									A	T
0099 H4 (1)								A	C		G		A																									A
0099 H5 (1)								A	C		G	A																			C							A		A
0099 H2 (1)								A	C																													A
0099 H6 (2)								A	C		G	A																										A
0099 H1 (1)									C																					A					T	G	T	A
0099 H7 (1)								A	C		G	A																										A
Ag15 H1 (6)								A												G																		A
Ag15 H2 (1)								A												G																		A
Ag15 H4 (1)								A												G																		A
Ag15 H3 (1)								A												G																		A
Ag15 H5 (2)								A	C				A			A	T			G			G	G														A					G
Ag13 H2 (1)								A					A			A				G																		A
Ag13 H3 (1)								A					A			A				G																		A
Ag13 H1 (9)								A	C	G		A		T						G					A													A
Ag20 H1 (1)								A	C				A							G																		A
Ag20 H2 (1)								A	C				A							G																		A
Ag20 H3 (1)								A	C				A							G											T	A	A/A	A				A
Ag20 H4 (1)								A	C				A		G	A	T																					A	T		A
Ag22 H7 (1)								A	C	G		A		T						G/A					A				A		C							A
Ag22 H3 (1)								A	C	G		A		T						G/A					A			T										A
Ag22 H2 (4)								A	C	G		A		T						G/A					A													A
Ag22 H1 (1)								A	C	G		A		T						G/A					A													A
Ag22 H5 (1)								A	C	G		A		T						G/A					A													A
Ag22 H6 (1)								A	C	G		A		T						G/A					A					A								A
Ag22 H4 (1)								A	C	G		A		T						G/A					A													A

## Sheet: PFOR2
Supplementary Table 6: Validated positions for non synonymous single nucleotide variations (SNVs) and alleles of the PFOR2 gene GSB_17063 in Giardia assemblage B.
Amino acid change
Nonsense mutation
Deletion
									fd domain 697-726 and 756-790
Nucleotide position	13	129	136	300	450	493	644	694	722	763	784	790	791	811	895	924	926	935	955	959	967	1116	1137	1141	1231	1388	1423	1427	1507	1559	1598	1735	1847	1877	1888	1925	1933/1935	1981	1994	2015	2144	2253	2339	2666	2761	2777	2839	2857	2933
Ref nucleotide and change	C -> T	G -> C	A -> C	A -> G	G -> T	C -> A	T -> C	G -> A	A -> G	G -> T	G -> A	G -> A	C -> T	G -> T	G -> A	C -> A	G -> T	A -> G	G -> A	G -> A	C -> T	C -> A	AA -> GG	T -> C	G -> A	C -> T	G -> A	A -> G	A -> G	C -> A	G -> A	C -> A	A -> G	C -> A	GCA -> ACG	A -> G	ATG -> GTA /G -> A	C -> T	C -> T	G -> A	C -> A	G -> T	G -> T	G -> T	G -> T	A -> G	A -> G	G -> A	C -> T
CDS codon number	5	43	46	100	150	165	215	232	241	255	262	264	264	271	299	308	309	312	319	320	323	372	379	381	411	463	475	476	503	520	533	579	616	626	630	642	645	661	665	672	715	751	780	889	921	926	947	953	978
Amino acid change	H -> Y	W -> C	K -> Q	I -> M	M -> I	H -> N	M -> T	D -> N	K -> R	G -> C	D -> N	A -> T	A -> V	A -> S	V -> I	F -> L	C -> F	K -> R	A -> T	S -> N	R -> C	F -> L	I->V	F -> L	A -> T	A -> V	D -> N	K -> R	I -> V	S -> Y	R -> H	L -> M	K -> R	P -> Q	A -> T	N -> S	M -> V	L -> F	T -> M	R -> K	A -> D	K -> N	R -> M	W -> L	G -> W	N -> S	T -> A	G -> R	A -> V
																																					M -> I
P344 H1 (8)							C																														A					T
P344 H4 (2)							C									A					T		G/G				A	A									A			A									T
P344 H3 (7)							C			T					A																						A		T						T
P344 H2 (3)							C																														A					T
P387 H3 (1)							C												A				G/G														A			A
P387 H2 (1)							C												A			A	G/G														A			A
P387 H1 (4)							C												A				G/G														A			A
P387 H6 (1)							C					A											G/G														A			A
P387 H4 (1)							C												A				G/G														A			A
P387 H5 (1)							C												A				G/G														A			A
P387 H11 (1)							C					A											G/G					G									A			A
P387 H10 (1)							C					A											G/G					G									A			A
P387 H9 (1)							C					A											G/G					G									A			A
P387 H7 (1)							C					A											G/G					G									A			A
P387 H8 (3)							C					A											G/G					G									A			A
P387 H14 (1)							C																G/G					G									A			A
P387 H13 (1)							C												A				G/G														A			A
P387 H12 (1)							C					A											G/G					G									A			A
P413 H3 (8)
P413 H2 (1)					T																					T
P413 H7 (2)						A		A																								A									A
P413 H4 (1)					T
P413 H5 (1)						A
P413 H1 (1)																										T
P413 H6 (2)						A		A																								A									A
P424 H1 (14)
P427 H1 (9)							C																G/G														A			A						G
P427 H5 (1)							C																G/G														A			A
P427 H3 (1)							C																G/G														A			A
P427 H8 (1)							C																G/G														A			A
P427 H4 (1)							C						T	T									G/G														A			A
P427 H7 (1)							C																G/G														A			A			T	T
P427 H2 (1)							C																G/G														A			A						G
P427 H6 (1)							C																G/G														A			A			T	T
P433 H1 (20)
P458 H1 (14)
Ag30 H2 (4)																				A																G
Ag30 H1 (1)																				A																G
Ag30 H3 (1)																				A																G
Ag30 H4 (1)																				A														A		G
0099 H2 (1)	T						C																G/G														A										G	A
0099 H1 (3)	T						C																G/G														A										G	A
0099 H3 (1)	T			G			C																G/G	C				G									A			A
0099 H4 (1)	T			G			C																G/G	C				G									A			A
Ag15 H5 (2)							C											G
Ag15 H3 (1)							C																														A			A
Ag15 H1 (5)							C																														A			A
Ag15 H2 (1)							C																														A			A
Ag15 H4 (1)							C				A			T									G/G														A			A
Ag15 H6 (1)							C
Ag13 H3 (1)		C					C																G/G						G								A/A			A
Ag13 H4 (1)							C																G/G								A						A			A
Ag13 H6 (1)							C		G														G/G		A			G									A/A			A
Ag13 H2 (1)			C				C							T			T						G/G														A/A
Ag13 H5 (1)							C		G														G/G		A			G									A/A			A
Ag13 H1 (2)							C							T									G/G														A/A
Ag20 H4 (1)							C																G/G														A			A
Ag20 H1 (11)	T			G										T																							A			A
Ag20 H3 (2)							C																G/G														A			A
Ag20 H5 (1)							C																G/G														A			A
Ag20 H2 (1)	T			G										T																							A			A
Ag22 H5 (1)							C							T									G/G					G									A	T		A
Ag22 H2 (1)							C																G/G														A	T		A
Ag22 H1 (1)							C																G/G							A							A	T		A
Ag22 H6 (1)							C																G/G										G				A	T		A
Ag22 H7 (1)							C																G/G														A	T		A
Ag22 H8 (1)							C																G/G														A	T		A
Ag22 H3 (1)							C																G/G					G									A	T		A
Ag22 H4 (1)							C																G/G														A			A
Ag22 H10 (1)							C																G/G														A			A
Ag22 H11 (1)							C																G/G														A			A
Ag22 H9 (3)							C																G/G												A		A			A
[truncated: 10 more columns]
